# Supplementary material for: Relationship between maximal oxygen uptake, within-set fatigue and between-set recovery during resistance exercise in resistance-trained men and women
Source: BMC Sports Sci Med Rehabil. 2024 Feb 12;16:45. doi: 10.1186/s13102-024-00830-8 (PMC10863198; doi:10.1186/s13102-024-00830-8)
Supplement: Supplementary file 2 — Supplementary Material 2 [file 13102_2024_830_MOESM2_ESM.xlsx]

## Sheet: Women
Correlation Matrix Women
		VO2 (ml/kg/min)	Peak power between-set recovery 1-2 (% drop)	Peak power between-set recovery 2-3 (% drop)	Peak power between-set recovery 1-3 (% drop)	Peak power between-set recovery average (% drop)	Peak power within-set fatigue set 1 (% drop)	Peak power within-set fatigue set 2 (% drop)	Peak power within-set fatigue set 3 (% drop)	Peak power within-set fatigue average (% drop)	Peak torque between-set recovery 1-2 (% drop)	Peak torque between-set recovery 2-3 (% drop)	Peak torque between-set recovery 1-3 (% drop)	Peak torque between-set recovery average (% drop)	Peak torque within-set fatigue set 1 (% drop)	Peak torque within-set fatigue set 2 (% drop)	Peak torque within-set fatigue set 3 (% drop)	Peak torque within-set fatigue average (% drop)	No. of repetitions set 1	No. of repetitions set 2	No. of repetitions set 3	No. of repetitions set ALL
VO2 (ml/kg/min)	Pearson's r	—
	p-value	—
Peak power between-set recovery 1-2 (% drop)	Pearson's r	-0.126	—
	p-value	0.667	—
Peak power between-set recovery 2-3 (% drop)	Pearson's r	-0.513	0.227	—
	p-value	0.060	0.435	—
Peak power between-set recovery 1-3 (% drop)	Pearson's r	-0.411	0.761**	0.805***	—
	p-value	0.144	0.002	< .001	—
Peak power between-set recovery average (% drop)	Pearson's r	-0.412	0.768**	0.798***	1.000***	—
	p-value	0.143	0.001	< .001	< .001	—
Peak power within-set fatigue set 1 (% drop)	Pearson's r	0.407	-0.208	-0.376	-0.373	-0.374	—
	p-value	0.149	0.477	0.185	0.189	0.188	—
Peak power within-set fatigue set 2 (% drop)	Pearson's r	0.220	0.013	-0.171	-0.104	-0.103	0.680**	—
	p-value	0.451	0.964	0.560	0.725	0.726	0.007	—
Peak power within-set fatigue set 3 (% drop)	Pearson's r	0.073	-0.157	0.013	-0.095	-0.092	0.292	0.606*	—
	p-value	0.805	0.593	0.964	0.746	0.753	0.311	0.022	—
Peak power within-set fatigue average (% drop)	Pearson's r	0.265	-0.143	-0.195	-0.219	-0.217	0.758**	0.912***	0.806***	—
	p-value	0.360	0.626	0.505	0.452	0.455	0.002	< .001	< .001	—
Peak torque between-set recovery 1-2 (% drop)	Pearson's r	0.005	0.024	0.229	0.180	0.172	0.207	0.182	-0.301	0.003	—
	p-value	0.986	0.936	0.431	0.539	0.557	0.477	0.533	0.295	0.991	—
Peak torque between-set recovery 2-3 (% drop)	Pearson's r	-0.183	-0.448	-0.153	-0.380	-0.380	0.210	0.239	0.206	0.264	-0.469	—
	p-value	0.532	0.108	0.601	0.180	0.180	0.472	0.410	0.480	0.362	0.091	—
Peak torque between-set recovery 1-3 (% drop)	Pearson's r	-0.155	-0.374	0.085	-0.163	-0.171	0.408	0.409	-0.138	0.239	0.597*	0.428	—
	p-value	0.598	0.188	0.773	0.579	0.559	0.148	0.147	0.637	0.411	0.024	0.127	—
Peak torque between-set recovery average (% drop)	Pearson's r	-0.157	-0.378	0.091	-0.161	-0.169	0.405	0.406	-0.131	0.240	0.599*	0.426	1.000***	—
	p-value	0.591	0.183	0.757	0.583	0.563	0.151	0.150	0.656	0.408	0.023	0.129	< .001	—
Peak torque within-set fatigue set 1 (% drop)	Pearson's r	-0.401	-0.173	0.432	0.181	0.176	0.135	0.259	0.480	0.373	0.253	0.026	0.262	0.273	—
	p-value	0.155	0.554	0.123	0.537	0.547	0.645	0.371	0.083	0.189	0.383	0.930	0.365	0.345	—
Peak torque within-set fatigue set 2 (% drop)	Pearson's r	-0.234	-0.106	0.241	0.092	0.091	0.206	0.281	0.361	0.351	0.437	-0.299	0.164	0.171	0.452	—
	p-value	0.421	0.717	0.407	0.754	0.758	0.480	0.331	0.204	0.218	0.118	0.300	0.575	0.558	0.105	—
Peak torque within-set fatigue set 3 (% drop)	Pearson's r	0.483	-0.643*	-0.619*	-0.796***	-0.800***	0.308	0.319	0.255	0.352	-0.030	0.322	0.262	0.261	-0.130	-0.065	—
	p-value	0.080	0.013	0.018	< .001	< .001	0.285	0.266	0.379	0.216	0.920	0.262	0.366	0.367	0.658	0.826	—
Peak torque within-set fatigue average (% drop)	Pearson's r	-0.186	-0.414	0.156	-0.148	-0.153	0.307	0.428	0.585*	0.549*	0.364	-0.003	0.351	0.361	0.817***	0.752**	0.273	—
	p-value	0.525	0.141	0.594	0.615	0.602	0.286	0.127	0.028	0.042	0.201	0.993	0.218	0.204	< .001	0.002	0.344	—
No. of repetitions set 1	Pearson's r	0.140	0.037	-0.251	-0.136	-0.138	0.081	-0.261	-0.677**	-0.388	0.161	0.085	0.260	0.251	-0.513	-0.138	0.121	-0.352	—
	p-value	0.632	0.899	0.386	0.643	0.639	0.783	0.368	0.008	0.170	0.582	0.774	0.369	0.386	0.061	0.639	0.680	0.217	—
No. of repetitions set 2	Pearson's r	0.247	-0.026	-0.256	-0.183	-0.183	0.217	-0.170	-0.434	-0.190	0.567*	-0.462	0.158	0.161	-0.194	0.339	0.019	0.045	0.539*	—
	p-value	0.394	0.929	0.377	0.531	0.532	0.456	0.562	0.121	0.515	0.035	0.096	0.589	0.583	0.507	0.236	0.949	0.877	0.046	—
No. of repetitions set 3	Pearson's r	0.085	-0.169	-0.262	-0.270	-0.273	0.062	-0.244	-0.584*	-0.345	0.338	-0.103	0.256	0.255	-0.459	0.095	0.201	-0.174	0.738**	0.778**	—
	p-value	0.774	0.563	0.366	0.350	0.344	0.834	0.401	0.028	0.227	0.238	0.726	0.376	0.379	0.099	0.746	0.491	0.553	0.003	0.001	—
No. of repetitions set ALL	Pearson's r	0.170	-0.020	-0.284	-0.193	-0.195	0.119	-0.265	-0.676**	-0.376	0.316	-0.078	0.265	0.259	-0.484	0.012	0.129	-0.258	0.947***	0.765**	0.891***	—
	p-value	0.562	0.947	0.326	0.509	0.505	0.686	0.359	0.008	0.185	0.271	0.791	0.360	0.371	0.080	0.967	0.661	0.373	< .001	0.001	< .001	—
Note. * p < .05, ** p < .01, *** p < .001

## Sheet: Men
Correlation Matrix Men
		VO2 (ml/kg/min)	Peak power between-set recovery 1-2 (% drop)	Peak power between-set recovery 2-3 (% drop)	Peak power between-set recovery 1-3 (% drop)	Peak power between-set recovery average (% drop)	Peak power within-set fatigue set 1 (% drop)	Peak power within-set fatigue set 2 (% drop)	Peak power within-set fatigue set 3 (% drop)	Peak power within-set fatigue average (% drop)	Peak torque between-set recovery 1-2 (% drop)	Peak torque between-set recovery 2-3 (% drop)	Peak torque between-set recovery 1-3 (% drop)	Peak torque between-set recovery average (% drop)	Peak torque within-set fatigue set 1 (% drop)	Peak torque within-set fatigue set 2 (% drop)	Peak torque within-set fatigue set 3 (% drop)	Peak torque within-set fatigue average (% drop)	No. of repetitions set 1	No. of repetitions set 2	No. of repetitions set 3	No. of repetitions set ALL
VO2 (ml/kg/min)	Pearson's r	—
	p-value	—
Peak power between-set recovery 1-2 (% drop)	Pearson's r	-0.030	—
	p-value	0.919	—
Peak power between-set recovery 2-3 (% drop)	Pearson's r	0.111	0.174	—
	p-value	0.707	0.552	—
Peak power between-set recovery 1-3 (% drop)	Pearson's r	0.081	0.752**	0.778**	—
	p-value	0.784	0.002	0.001	—
Peak power between-set recovery average (% drop)	Pearson's r	0.067	0.757**	0.774**	1.000***	—
	p-value	0.820	0.002	0.001	< .001	—
Peak power within-set fatigue set 1 (% drop)	Pearson's r	-0.078	0.738**	0.349	0.692**	0.700**	—
	p-value	0.792	0.003	0.221	0.006	0.005	—
Peak power within-set fatigue set 2 (% drop)	Pearson's r	-0.230	0.626*	0.218	0.546*	0.548*	0.765**	—
	p-value	0.428	0.017	0.454	0.043	0.043	0.001	—
Peak power within-set fatigue set 3 (% drop)	Pearson's r	-0.077	0.610*	0.100	0.451	0.456	0.763**	0.828***	—
	p-value	0.794	0.020	0.733	0.106	0.101	0.002	< .001	—
Peak power within-set fatigue average (% drop)	Pearson's r	-0.140	0.715**	0.249	0.616*	0.622*	0.918***	0.934***	0.925***	—
	p-value	0.634	0.004	0.391	0.019	0.018	< .001	< .001	< .001	—
Peak torque between-set recovery 1-2 (% drop)	Pearson's r	0.573*	0.217	-0.015	0.144	0.137	0.203	0.083	0.322	0.214	—
	p-value	0.032	0.456	0.959	0.624	0.640	0.486	0.777	0.261	0.463	—
Peak torque between-set recovery 2-3 (% drop)	Pearson's r	-0.212	0.027	0.137	0.112	0.110	-0.177	0.120	0.136	0.019	-0.186	—
	p-value	0.468	0.926	0.641	0.704	0.709	0.546	0.683	0.642	0.947	0.524	—
Peak torque between-set recovery 1-3 (% drop)	Pearson's r	0.073	0.140	0.124	0.182	0.177	-0.061	0.159	0.298	0.131	0.310	0.876***	—
	p-value	0.804	0.634	0.673	0.534	0.546	0.837	0.587	0.300	0.654	0.281	< .001	—
Peak torque between-set recovery average (% drop)	Pearson's r	0.076	0.137	0.124	0.180	0.175	-0.065	0.158	0.295	0.128	0.313	0.875***	1.000***	—
	p-value	0.795	0.641	0.672	0.538	0.549	0.825	0.589	0.306	0.662	0.276	< .001	< .001	—
Peak torque within-set fatigue set 1 (% drop)	Pearson's r	0.341	0.025	0.224	0.177	0.170	0.317	0.120	0.288	0.261	0.539*	-0.081	0.198	0.194	—
	p-value	0.233	0.934	0.441	0.545	0.561	0.270	0.682	0.317	0.368	0.047	0.784	0.497	0.507	—
Peak torque within-set fatigue set 2 (% drop)	Pearson's r	0.222	-0.073	0.215	0.103	0.099	0.001	0.232	0.296	0.182	0.198	0.105	0.188	0.194	-0.027	—
	p-value	0.445	0.804	0.460	0.726	0.737	0.997	0.425	0.304	0.534	0.497	0.721	0.519	0.506	0.926	—
Peak torque within-set fatigue set 3 (% drop)	Pearson's r	0.055	-0.211	0.384	0.126	0.121	0.059	0.188	0.125	0.132	-0.139	0.404	0.312	0.317	-0.109	0.431	—
	p-value	0.851	0.468	0.176	0.668	0.681	0.841	0.520	0.671	0.652	0.635	0.152	0.277	0.270	0.711	0.124	—
Peak torque within-set fatigue average (% drop)	Pearson's r	0.320	-0.138	0.429	0.209	0.201	0.186	0.286	0.371	0.298	0.302	0.228	0.364	0.367	0.417	0.770**	0.705**	—
	p-value	0.265	0.637	0.126	0.473	0.491	0.524	0.321	0.191	0.301	0.294	0.432	0.201	0.197	0.138	0.001	0.005	—
No. of repetitions set 1	Pearson's r	0.244	-0.541*	-0.222	-0.480	-0.489	-0.409	-0.377	-0.051	-0.314	0.031	0.282	0.297	0.293	0.236	0.210	0.115	0.293	—
	p-value	0.401	0.046	0.446	0.082	0.076	0.147	0.183	0.863	0.274	0.917	0.328	0.302	0.310	0.417	0.471	0.694	0.310	—
No. of repetitions set 2	Pearson's r	0.270	0.064	-0.210	-0.097	-0.097	-0.032	-0.179	0.282	0.013	0.238	0.286	0.404	0.399	0.037	0.317	0.175	0.286	0.648*	—
	p-value	0.350	0.828	0.472	0.743	0.743	0.913	0.540	0.328	0.965	0.413	0.321	0.152	0.158	0.901	0.270	0.551	0.322	0.012	—
No. of repetitions set 3	Pearson's r	0.604*	-0.004	0.175	0.138	0.125	-0.118	-0.214	0.023	-0.118	0.565*	0.167	0.439	0.440	0.103	0.340	0.268	0.380	0.434	0.645*	—
	p-value	0.022	0.989	0.549	0.637	0.669	0.688	0.462	0.939	0.689	0.035	0.568	0.116	0.115	0.726	0.234	0.353	0.180	0.121	0.013	—
No. of repetitions set ALL	Pearson's r	0.378	-0.236	-0.162	-0.245	-0.252	-0.240	-0.313	0.107	-0.174	0.250	0.304	0.426	0.422	0.155	0.322	0.196	0.357	0.876***	0.910***	0.728**	—
	p-value	0.183	0.417	0.580	0.398	0.384	0.408	0.276	0.716	0.552	0.388	0.291	0.129	0.133	0.597	0.262	0.503	0.210	< .001	< .001	0.003	—
Note. * p < .05, ** p < .01, *** p < .001

## Sheet: Women & Men
Correlation Matrix Women & Men
		VO2 (ml/kg/min)	Peak power between-set recovery 1-2 (% drop)	Peak power between-set recovery 2-3 (% drop)	Peak power between-set recovery 1-3 (% drop)	Peak power between-set recovery average (% drop)	Peak power within-set fatigue set 1 (% drop)	Peak power within-set fatigue set 2 (% drop)	Peak power within-set fatigue set 3 (% drop)	Peak power within-set fatigue average (% drop)	Peak torque between-set recovery 1-2 (% drop)	Peak torque between-set recovery 2-3 (% drop)	Peak torque between-set recovery 1-3 (% drop)	Peak torque between-set recovery average (% drop)	Peak torque within-set fatigue set 1 (% drop)	Peak torque within-set fatigue set 2 (% drop)	Peak torque within-set fatigue set 3 (% drop)	Peak torque within-set fatigue average (% drop)	No. of repetitions set 1	No. of repetitions set 2	No. of repetitions set 3	No. of repetitions set ALL
VO2 (ml/kg/min)	Pearson's r	—
	p-value	—
Peak power between-set recovery 1-2 (% drop)	Pearson's r	-0.175	—
	p-value	0.374	—
Peak power between-set recovery 2-3 (% drop)	Pearson's r	-0.226	0.305	—
	p-value	0.247	0.114	—
Peak power between-set recovery 1-3 (% drop)	Pearson's r	-0.233	0.792***	0.822***	—
	p-value	0.233	< .001	< .001	—
Peak power between-set recovery average (% drop)	Pearson's r	-0.241	0.797***	0.818***	1.000***	—
	p-value	0.217	< .001	< .001	< .001	—
Peak power within-set fatigue set 1 (% drop)	Pearson's r	0.158	0.236	-0.039	0.112	0.116	—
	p-value	0.421	0.227	0.842	0.570	0.557	—
Peak power within-set fatigue set 2 (% drop)	Pearson's r	-0.048	0.322	0.024	0.209	0.210	0.728***	—
	p-value	0.808	0.095	0.905	0.285	0.283	< .001	—
Peak power within-set fatigue set 3 (% drop)	Pearson's r	0.034	0.172	-0.002	0.097	0.100	0.577**	0.728***	—
	p-value	0.864	0.381	0.990	0.623	0.611	0.001	< .001	—
Peak power within-set fatigue average (% drop)	Pearson's r	0.057	0.274	-0.008	0.157	0.160	0.872***	0.922***	0.865***	—
	p-value	0.774	0.158	0.969	0.426	0.417	< .001	< .001	< .001	—
Peak torque between-set recovery 1-2 (% drop)	Pearson's r	0.115	0.241	0.250	0.313	0.308	0.043	0.075	-0.097	0.008	—
	p-value	0.561	0.217	0.200	0.105	0.110	0.826	0.704	0.624	0.966	—
Peak torque between-set recovery 2-3 (% drop)	Pearson's r	-0.291	0.003	0.154	0.096	0.098	-0.163	0.113	0.095	0.013	-0.111	—
	p-value	0.133	0.989	0.433	0.625	0.622	0.407	0.566	0.631	0.947	0.573	—
Peak torque between-set recovery 1-3 (% drop)	Pearson's r	-0.172	0.161	0.285	0.281	0.279	-0.103	0.146	0.019	0.020	0.540**	0.776***	—
	p-value	0.382	0.413	0.142	0.147	0.150	0.603	0.457	0.925	0.918	0.003	< .001	—
Peak torque between-set recovery average (% drop)	Pearson's r	-0.172	0.159	0.288	0.281	0.279	-0.106	0.145	0.018	0.018	0.543**	0.774***	1.000***	—
	p-value	0.382	0.420	0.138	0.147	0.150	0.591	0.462	0.927	0.926	0.003	< .001	< .001	—
Peak torque within-set fatigue set 1 (% drop)	Pearson's r	0.192	-0.228	0.088	-0.071	-0.078	0.346	0.200	0.406*	0.360	0.104	-0.195	-0.097	-0.098	—
	p-value	0.327	0.243	0.657	0.720	0.695	0.071	0.307	0.032	0.060	0.599	0.320	0.622	0.621	—
Peak torque within-set fatigue set 2 (% drop)	Pearson's r	0.173	-0.181	0.089	-0.047	-0.051	0.144	0.263	0.341	0.280	0.133	-0.108	-0.014	-0.010	0.268	—
	p-value	0.380	0.356	0.651	0.814	0.798	0.466	0.176	0.076	0.149	0.501	0.585	0.945	0.961	0.168	—
Peak torque within-set fatigue set 3 (% drop)	Pearson's r	0.146	-0.305	0.061	-0.142	-0.145	0.104	0.218	0.155	0.179	-0.057	0.375*	0.275	0.277	-0.121	0.274	—
	p-value	0.459	0.115	0.757	0.470	0.462	0.598	0.264	0.430	0.363	0.772	0.049	0.156	0.153	0.541	0.158	—
Peak torque within-set fatigue average (% drop)	Pearson's r	0.262	-0.356	0.123	-0.126	-0.134	0.317	0.345	0.475*	0.427*	0.102	-0.003	0.057	0.060	0.658***	0.785***	0.507**	—
	p-value	0.178	0.063	0.534	0.521	0.498	0.100	0.072	0.011	0.023	0.604	0.986	0.772	0.762	< .001	< .001	0.006	—
No. of repetitions set 1	Pearson's r	0.041	-0.021	-0.081	-0.060	-0.062	-0.194	-0.286	-0.469*	-0.355	0.237	0.236	0.359	0.354	-0.359	-0.083	0.106	-0.202	—
	p-value	0.837	0.917	0.682	0.760	0.754	0.324	0.141	0.012	0.064	0.225	0.227	0.061	0.064	0.061	0.675	0.590	0.303	—
No. of repetitions set 2	Pearson's r	0.180	0.093	-0.139	-0.032	-0.031	-0.007	-0.190	-0.072	-0.099	0.436*	0.095	0.364	0.362	-0.148	0.246	0.130	0.098	0.550**	—
	p-value	0.359	0.637	0.482	0.870	0.875	0.971	0.334	0.717	0.617	0.020	0.629	0.057	0.058	0.451	0.207	0.510	0.621	0.002	—
No. of repetitions set 3	Pearson's r	0.101	0.101	0.120	0.142	0.140	-0.171	-0.234	-0.366	-0.289	0.527**	0.195	0.501**	0.501**	-0.409*	0.023	0.206	-0.133	0.699***	0.682***	—
	p-value	0.608	0.608	0.542	0.470	0.478	0.385	0.231	0.055	0.136	0.004	0.320	0.007	0.007	0.031	0.907	0.293	0.501	< .001	< .001	—
No. of repetitions set ALL	Pearson's r	0.103	0.040	-0.061	-0.012	-0.013	-0.159	-0.284	-0.390*	-0.311	0.399*	0.216	0.444*	0.441*	-0.357	0.029	0.152	-0.123	0.930***	0.792***	0.862***	—
	p-value	0.604	0.840	0.758	0.954	0.949	0.419	0.144	0.040	0.107	0.036	0.269	0.018	0.019	0.062	0.882	0.441	0.532	< .001	< .001	< .001	—
Note. * p < .05, ** p < .01, *** p < .001
